# Supplementary material for: Metabolic Profiling of Pregnant Women with Obesity: An Exploratory Study in Women at Greater Risk of Gestational Diabetes
Source: Metabolites. 2022 Sep 29;12(10):922. doi: 10.3390/metabo12100922 (PMC9612230; doi:10.3390/metabo12100922)
Supplement: Supplementary file 1 [file metabolites-12-00922-s001.zip]

Archive with 1 entries (1 files):
- metabolites-1874990-supplementary.pdf
